# Supplementary material for: Computer-Aided Screening and Revealing Action Mechanism of Food-Derived Tripeptides Intervention in Acute Colitis
Source: Int J Mol Sci. 2022 Nov 3;23(21):13471. doi: 10.3390/ijms232113471 (PMC9655126; doi:10.3390/ijms232113471)
Supplement: Supplementary file 1 [file ijms-23-13471-s001.zip]

Archive with 2 entries (2 files):
- Supplement Figure.pdf
- Supplement Table.pdf
